# Supplementary material for: Integrative analysis of transcriptome and metabolome reveals flavonoid biosynthesis regulation in Rhododendron pulchrum petals
Source: BMC Plant Biol. 2022 Aug 16;22:401. doi: 10.1186/s12870-022-03762-y (PMC9380304; doi:10.1186/s12870-022-03762-y)
Supplement: Supplementary file 5 — Additional file 5: Table S1. Flavonoid metabolites between three comparison groups of R.pulchrum Sweet. [file 12870_2022_3762_MOESM5_ESM.xlsx]

## Sheet: Sheet1
Table S1 Flavonoid metabolites between three comparison groups of R.pulchrum Sweet
‘Baihe’Vs ‘Fenhe’
Up metabolites	log2(FC)	Down metabolites	log2(FC)	category
Hesperetin 7-glucoside	2.82			Dihydroflavone
Viscumneoside III	3.24
Eriodictyol 3'-O-glucoside
ent-Fisetinidol-(4beta->8)-catechin-(6->4beta)-ent-fisetinidol	1.07	Theaflavin-3-gallate	-1.09	Flavanol
Glucodistylin	3.73
5,6,7,4'-Tetrahydroxyflavanone 6,7-diglucoside	1.53
Neoeriocitrin	2.68			Chalcone
Leucodelphinidin 3-[galactosyl-(1->4)-glucoside]	3.49			Anthocyanin
Isoorientin 3',6''-di-O-glucoside	1.8			Flavonoid
Cassiaside B	2.83
Myricetin 3-neohesperidoside	2.25	Quercetin 3-(2Gal-rhamnosyl-robinobioside)	-1.25	Flavonol
Haplogenin 3-rutinoside	1.19	Myricetin 3-(2G-rhamnosylrutinoside)	-1.18
Avicularin	2.91	Kaempferol 3-rutinoside-7-glucuronide	-1.91
5,7,3',4',5'-Pentahydroxyflavanone	2.64	6-Hydroxykaempferol 3,6-diglucoside 7-glucuronide	-1.34
‘Zihe’ Vs ‘Baihe’
Up metabolites	log2(FC)	Down metabolites	log2(FC)	category
Hesperetin 7-neohesperidoside	9.69			Dihydroflavone
Hesperetin 7-glucoside	5.62
5-Methyleriodictyol 7-[glucosyl-(1->4)-galactoside]	5.4
Epicatechin-(2beta->7,4beta->8)-epicatechin-(4beta->8)-epicatechin	1.64	EPIGALLOCATECHIN	-2.28	Flavanol
Epicatechin-(2beta->7,4beta->6)-catechin	1.43
Epicatechin-(4beta->6)-epicatechin-(2beta->7,4beta->8)-epicatechin	1.05
Catechin-(4alpha->8)-gallocatechin-(4alpha->8)-catechin	1.39
4'-Methyl-(-)-epigallocatechin 3'-glucuronide	2.6
Glucodistylin	4.38
5,6,7,4'-Tetrahydroxyflavanone 6,7-diglucoside	3.06
3,4,2',4',6',beta-Hexahydroxychalcone 2'-glucoside	3.78	Chalconaringenin 2'-O-glucoside 4'-O-gentobioside	-3.06	Chalcone
Neoeriocitrin	4.87
Malvidin 3-O-(6-O-(4-O-malonyl-alpha-rhamnopyranosyl)-beta-glucopyranoside)-5-O-beta-glucopyranoside	9.64	Cyanidin 3-O-(2''-O-galloyl-6''-O-alpha-rhamnopyranosyl-beta-galactopyranoside	-1.68	Anthocyanin
Cyanidin 3-O-[b-D-Xylopyranosyl-(1->2)-[4-hydroxycinnamoyl-(->6)-b-D-glucopyranosyl-(1->6)]-b-D-galactopyranoside]	7.08
Leucodelphinidin 3-[galactosyl-(1->4)-glucoside]	4.99
Swertiajaponin	3.2	Laricitrin 3-glucoside	-1.3	Flavonoid
Isoscutellarein 4'-methyl ether 7-allosyl-(1->2)-glucoside	2.5	Apigenin 7-[feruloyl-(->2)-[glucuronyl-(1->3)]-glucuronyl-(1->2)-glucuronide]	-1.72
Isoorientin 4'-O-glucoside 2''-O-(E)-ferulate	1.92	Apigenin 4'-[feruloyl-(->2)-glucuronyl-(1->2)-glucuronide]	-1.67
Isoorientin 3',6''-di-O-glucoside	4.01	Quercetagetin 7-(6''-(E)-caffeoylglucoside)	-1.78
Isovitexin 2''-(6'''-feruloylglucoside) 4'-glucoside	4.31
Cassiaside B	4.87
Kaempferol 3-rhamnosyl-(1->3)(4'''-p-coumarylrhamnosyl)(1->6)-glucoside	8.34	Rutin	-1.34	Flavonol
Myricetin 3-glucosyl-(1->2)-rhamnoside-7-glucoside	4.78	Quercetin 3-(2Gal-rhamnosyl-robinobioside)	-1.63
Myricetin 3-neohesperidoside	3.66	Myricetin 3-galactoside	-1.04
Quercetin 7,3',4'-trimethyl ether 3-sulfate	2.04	Myricetin 3-(2G-rhamnosylrutinoside)	-2.18
Haplogenin 3-rutinoside	2.95	Kaempferol 3-(2''-feruloylglucosyl)-(1->2)-(6''-malonylglucoside)	-1
Avicularin	4.84	Myricetin 3-arabinoside	-1.04
Rhamnazin 3-rutinoside	4.05	Kaempferol 3-neohesperidoside-7-(6''-malonylglucoside)	-1.4
Candidol 3-glucoside	7.1	Myricetin 3-(6''-p-coumaroylglucoside)	-2.84
		Quercetin 3-(2''-p-coumarylglucoside)	-1.73
Medicarpin 3-O-(6'-malonylglucoside)	1.56			Isoflavone
‘Fenhe’ Vs ‘Zihe’
Up metabolites	log2(FC)	Down metabolites	log2(FC)	category
Hesperetin 7-neohesperidoside	7.47			Dihydroflavone
Hesperetin 7-glucoside	2.8
5-Methyleriodictyol 7-[glucosyl-(1->4)-galactoside]	3.03
Epicatechin-(2beta->7,4beta->8)-epicatechin-(4beta->8)-epicatechin	1.22	EPIGALLOCATECHIN	-2.14	Flavanol
Catechin-(4alpha->8)-gallocatechin-(4alpha->8)-catechin	1.24	(-)-Epigallocatechin 3-p-coumaroate	-1.14
Neoeriocitrin	2.19	Chalconaringenin 2'-O-glucoside 4'-O-gentobioside	-2.31	Chalcone
Malvidin 3-O-(6-O-(4-O-malonyl-alpha-rhamnopyranosyl)-beta-glucopyranoside)-5-O-beta-glucopyranoside	3.18	Cyanidin 3-O-(2''-O-galloyl-6''-O-alpha-rhamnopyranosyl-beta-galactopyranoside	-1.9	Anthocyanin
Cyanidin 3-O-[b-D-Xylopyranosyl-(1->2)-[4-hydroxycinnamoyl-(->6)-b-D-glucopyranosyl-(1->6)]-b-D-galactopyranoside]	4.27
Leucodelphinidin 3-[galactosyl-(1->4)-glucoside]	1.5
Baicalein 6-methyl ether 7-glucosyl-(1->3)-rhamnoside	4.15	Laricitrin 3-glucoside	-1.06	Flavonoid
Isoorientin 3',6''-di-O-glucoside	2.22	Apigenin 4'-[feruloyl-(->2)-glucuronyl-(1->2)-glucuronide]	-1.42
Isoorientin 4'-O-glucoside 2''-O-(E)-ferulate	1.98	Apigenin 7-[feruloyl-(->2)-[glucuronyl-(1->3)]-glucuronyl-(1->2)-glucuronide]	-1.26
Isovitexin 2''-(6'''-feruloylglucoside) 4'-glucoside	3.18	Quercetagetin 7-(6''-(E)-caffeoylglucoside)	-1.42
Cassiaside B	2.04	6-Hydroxyluteolin 6-glucoside-7-[6'''-(3-hydroxy-3-methylglutaryl)glucoside]	-1.37
Kaempferol 4'-methyl ether 3-(4Rha-rhamnosylrutinoside)	2.71	Rutin	-1.29	Flavonol
Myricetin 3-neohesperidoside	1.4	Myricetin 3-(2G-rhamnosylrutinoside)	-1
Kaempferol 3-rhamnosyl-(1->3)(4'''-p-coumarylrhamnosyl)(1->6)-glucoside	6.84	Myricetin 3-(6''-p-coumaroylglucoside)	-2.43
Quercetin 7,3',4'-trimethyl ether 3-sulfate	1.34	Myricetin 3-arabinoside	-1.14
Myricetin 3-glucosyl-(1->2)-rhamnoside-7-glucoside	2.71	Myricetin 3-galactoside	-1.03
Haplogenin 3-rutinoside	1.76	Kaempferol 3-neohesperidoside-7-(6''-malonylglucoside)	-1.09
Avicularin	1.93	Quercetin 3-(2''-p-coumarylglucoside)	-1.38
5,7,3',4',5'-Pentahydroxyflavanone	1.29
Medicarpin 3-O-(6'-malonylglucoside)	3.27			Isoflavone
