# Supplementary material for: Integrative analysis of transcriptome and metabolome reveals flavonoid biosynthesis regulation in Rhododendron pulchrum petals
Source: BMC Plant Biol. 2022 Aug 16;22:401. doi: 10.1186/s12870-022-03762-y (PMC9380304; doi:10.1186/s12870-022-03762-y)
Supplement: Supplementary file 8 — Additional file 8: Table S4. Enrichment of TOP20 pathways in R.pulchrum Sweet based on KEGG analysis. [file 12870_2022_3762_MOESM8_ESM.xlsx]

## Sheet: Sheet1
Table S4 Enrichment of TOP20 pathways in R.pulchrum Sweet based on KEGG analysis
KEGG pathway	ID	DEG No.	pValue
‘Baihe’ Vs ‘Fenhe’
Pentose and glucuronate interconversions	ko00040	20	7.65e-07
Amino sugar and nucleotide sugar metabolism	ko00520	25	2.66e-06
MAPK signaling pathway - plant	ko04016	21	5.38e-05
Glutathione metabolism	ko00480	17	0.000276451
AGE-RAGE signaling pathway in diabetic complications	ko04933	5	0.000415148
Glycerolipid metabolism	ko00561	13	0.000558535
Phenylpropanoid biosynthesis	ko00940	24	0.00109149
Plant-pathogen interaction	ko04626	26	0.00925036
ABC transporters	ko02010	8	0.0123789
Vitamin B6 metabolism	ko00750	3	0.0601163
Galactose metabolism	ko00052	8	0.00928842
Plant hormone signal transduction	ko04075	22	0.0169201
Steroid biosynthesis	ko00100	6	0.0875457
Sphingolipid metabolism	ko00600	4	0.102842
Brassinosteroid biosynthesis	ko00905	3	0.0100584
Fructose and mannose metabolism	ko00051	6	0.0239625
Base excision repair	ko03410	4	0.0955235
Cutin, suberine and wax biosynthesis	ko00073	4	0.0884816
Alanine, aspartate and glutamate metabolism	ko00250	4	0.0381662
Glycolysis / Gluconeogenesis	ko00010	12	0.104321
‘Zihe’ Vs ‘Baihe’
Phenylpropanoid biosynthesis	ko00940	40	1.05e-06
Cyanoamino acid metabolism	ko00460	16	4.67e-06
Flavone and flavonol biosynthesis	ko00944	6	2.36e-05
ABC transporters	ko02010	15	3.9e-05
Starch and sucrose metabolism	ko00500	28	7.53e-05
Monobactam biosynthesis	ko00261	5	0.000455002
Cutin, suberine and wax biosynthesis	ko00073	10	0.000549025
Sulfur metabolism	ko00920	9	0.0014643
Glutathione metabolism	ko00480	20	0.00150604
Monoterpenoid biosynthesis	ko00902	4	0.00248326
Plant-pathogen interaction	ko04626	37	0.0034657
Photosynthesis	ko00195	9	0.0042041
Selenocompound metabolism	ko00450	5	0.00505443
Glycine, serine and threonine metabolism	ko00260	13	0.00537614
One carbon pool by folate	ko00670	6	0.00839772
Glycosaminoglycan degradation	ko00531	4	0.0149834
Brassinosteroid biosynthesis	ko00905	5	0.0182583
Nitrogen metabolism	ko00910	6	0.0298355
Pentose and glucuronate interconversions	ko00040	14	0.0366589
Fatty acid elongation	ko00062	6	0.0432196
‘Fenhe’ Vs ‘Zihe’
Glutathione metabolism	ko00480	32	1.8e-06
Pentose and glucuronate interconversions	ko00040	23	0.000846462
ABC transporters	ko02010	15	0.00120448
Monoterpenoid biosynthesis	ko00902	5	0.00139293
Nitrogen metabolism	ko00910	10	0.00172577
Cutin, suberine and wax biosynthesis	ko00073	11	0.00190277
Sulfur metabolism	ko00920	10	0.00410609
Phenylpropanoid biosynthesis	ko00940	37	0.00609582
Flavone and flavonol biosynthesis	ko00944	4	0.00903071
Monobactam biosynthesis	ko00261	4	0.0128165
Amino sugar and nucleotide sugar metabolism	ko00520	27	0.018844
Steroid biosynthesis	ko00100	10	0.0213722
Plant-pathogen interaction	ko04626	43	0.0236411
Purine metabolism	ko00230	19	0.0276583
Terpenoid backbone biosynthesis	ko00900	12	0.035699
Glycosaminoglycan degradation	ko00531	4	0.0472809
AGE-RAGE signaling pathway in diabetic complications	ko04933	4	0.0472809
Glycine, serine and threonine metabolism	ko00260	13	0.0560475
alpha-Linolenic acid metabolism	ko00592	12	0.0579014
Brassinosteroid biosynthesis	ko00905	5	0.0648349
