# Supplementary material for: Integrative analysis of transcriptome and metabolome reveals flavonoid biosynthesis regulation in Rhododendron pulchrum petals
Source: BMC Plant Biol. 2022 Aug 16;22:401. doi: 10.1186/s12870-022-03762-y (PMC9380304; doi:10.1186/s12870-022-03762-y)
Supplement: Supplementary file 9 — Additional file 9: Table S5. Association analysis of DEGs and DEMs in R.pulchrum Sweet. [file 12870_2022_3762_MOESM9_ESM.xlsx]

## Sheet: Sheet1
Table S5 Association analysis of DEGs and DEMs in R.pulchrum Sweet
Metabolite	Gene	Correlation	Significance
BMJ vs FMJ
Leucodelphinidin 3-[galactosyl-(1->4)-glucoside]	Rhsim08G0143600(F3’H)	0.9631	**
	Rhsim09G0036400(CHS)	0.6598
	RhsimUnG0123300(Viodelphin-GT)	-0.8137	*
	Rhsim11G0169500	-0.8231	*
	Rhsim03G0144500(Gibberellin 2-beta-dioxygenase 8)	-0.9006	*
ZMJ vs BMJ
Leucodelphinidin 3-[galactosyl-(1->4)-glucoside]	Rhsim13G0208100(F3’5’H)	0.9921	**
	Rhsim13G0208200(F3’5’H)	0.996	**
	Rhsim13G0208000(F3’5’H)	0.8489	*
	Rhsim10G0199800(Probable acyl-activating enzyme 2)	0.8968	*
	Rhsim10G0050200(Anthocyanin 5-aromatic acyltransferase)	0.903	*
	Rhsim12G0144700(LAR)	-0.9795	**
	Rhsim10G0200200(Probable acyl-activating enzyme 1)	-0.9398	**
	Rhsim03G0216000	-0.9729	**
	Rhsim04G0062600(anthocyanin 3-O-glucoside-6''-O-malonyltransferase)	-0.9355	**
	Rhsim04G0186800	-0.8307	*
	Rhsim06G0135600(Anthocyanidin 3-O-glucoside 2''-O-glucosyltransferase)	-0.8943	*
	Rhsim01G0176800(Cytochrome P450 78A9)	-0.885	*
	Rhsim03G0144500(Gibberellin 2-beta-dioxygenase 8)	-0.8667	*
Malvidin 3-O-(6-O-(4-O-malonyl-alpha-rhamnopyranosyl)-beta-glucopyranoside)-5-O-beta-glucopyranoside	Rhsim10G0165200(dfr1)	0.954	**
	Rhsim10G0050200(Anthocyanin 5-aromatic acyltransferase)	0.8553	*
	Rhsim13G0208100(F3’5’H)	0.8958	*
	Rhsim13G0208200(F3’5’H)	0.9124	*
	Rhsim10G0171100(dfr1)	0.904	*
	Rhsim09G0036400(CHS)	0.9151	*
	Rhsim07G0001300(Cytochrome P450 78A9)	0.835	*
	RhsimUnG0183300(Viodelphin-GT)	0.819	*
	Rhsim10G0200200(Probable acyl-activating enzyme 1)	-0.947	**
	Rhsim12G0144700(LAR)	-0.907	*
	Rhsim03G0216000	-0.9033	*
	Rhsim06G0135600(Anthocyanidin 3-O-glucoside 2''-O-glucosyltransferase)	-0.9086	*
	Rhsim04G0062600(anthocyanin 3-O-glucoside-6''-O-malonyltransferase)	-0.835	*
Cyanidin 3-O-[b-D-Xylopyranosyl-(1->2)-[4-hydroxycinnamoyl-(->6)-b-D-glucopyranosyl-(1->6)]-b-D-galactopyranoside]	Rhsim10G0199800(Probable acyl-activating enzyme 2)	0.8317	*
	Rhsim13G0208100(F3’5’H)	0.9091	*
	Rhsim13G0208200(F3’5’H)	0.8915	*
	Rhsim10G0171100(dfr1)	0.8272	*
	Rhsim12G0026700(Flavonoid 3',5'-methyltransferase)	0.8132	*
	Rhsim12G0144700(LAR)	-0.8554	*
	Rhsim03G0216000	-0.8784	*
	Rhsim03G0144500(Gibberellin 2-beta-dioxygenase 8)	-0.8378	*
	Rhsim01G0176800(Cytochrome P450 78A9)	-0.8921	*
	Rhsim04G0062600(anthocyanin 3-O-glucoside-6''-O-malonyltransferase)	-0.8603	*
Kaempferol 3-rhamnosyl-(1->3)(4'''-p-coumarylrhamnosyl)(1->6)-glucoside	Rhsim10G0199800(Probable acyl-activating enzyme 2)	0.9067	*
	Rhsim13G0208000(F3’5’H)	0.867	*
	Rhsim13G0208100(F3’5’H)	0.8691	*
	Rhsim13G0208200(F3’5’H)	0.858	*
	Rhsim10G0171100(dfr1)	0.8588	*
	Rhsim12G0144700(LAR)	-0.8349	*
	Rhsim01G0176800(Cytochrome P450 78A9)	-0.8122	*
	Rhsim04G0062600(anthocyanin 3-O-glucoside-6''-O-malonyltransferase)	-0.8307	*
Cyanidin 3-O-(2''-O-galloyl-6''-O-alpha-rhamnopyranosyl-beta-galactopyranoside	Rhsim10G0200200(Probable acyl-activating enzyme 1)	0.9306	**
	Rhsim03G0216000	0.9338	**
	Rhsim03G0144500(Gibberellin 2-beta-dioxygenase 8)	0.978	**
	Rhsim12G0144700(LAR)	0.9159	*
	Rhsim01G0176800(Cytochrome P450 78A9)	0.8353	*
	Rhsim04G0186800	0.8836	*
	Rhsim13G0208100(F3’5’H)	-0.9145	*
	Rhsim13G0208200(F3’5’H)	-0.9153	*
	Rhsim10G0171100(dfr1)	-0.8494	*
	Rhsim06G0140700(GT)	-0.8553	*
	Rhsim12G0026700(Flavonoid 3',5'-methyltransferase)	-0.8579	*
	Rhsim09G0036400(CHS)	-0.8683	*
	Rhsim10G0165200(dfr1)	-0.8813	*
	Rhsim07G0001300(Cytochrome P450 78A9)	-0.8779	*
FMJ vs ZMJ
Leucodelphinidin 3-[galactosyl-(1->4)-glucoside]	RhsimUnG0123300(Viodelphin-GT)	0.9469	**
	RhsimUnG0183300(Viodelphin-GT)	0.8437	*
	RhsimUnG0135900(CHS)	0.8462	*
	Rhsim07G0096600(ANS)	0.8316	*
	Rhsim06G0059900(Cytochrome b5)	0.8584	*
	Rhsim08G0119200(DFRA)	0.8243	*
	Rhsim10G0185800(Butyrate--CoA ligase AAE11)	0.8369	*
	Rhsim13G0208100(F3’5’H)	0.8861	*
	Rhsim13G0208200(F3’5’H)	0.8947	*
	Rhsim11G0169400(Gibberellin 20 oxidase 2)	0.8264	*
	Rhsim10G0199000(Probable acyl-activating enzyme 1)	0.8455	*
	Rhsim10G0199800(Probable acyl-activating enzyme 2)	0.9108	*
	Rhsim12G0144700(LAR)	-0.836	*
	Rhsim04G0062600(anthocyanin 3-O-glucoside-6''-O-malonyltransferase)	-0.9539	**
	Rhsim01G0008100(Flavonoid 3-O-glucosyltransferase)	-0.8156	*
Malvidin 3-O-(6-O-(4-O-malonyl-alpha-rhamnopyranosyl)-beta-glucopyranoside)-5-O-beta-glucopyranoside	RhsimUnG0183300(Viodelphin-GT)	0.8748	*
	Rhsim13G0208100(F3’5’H)	0.8391	*
	Rhsim13G0208200(F3’5’H)	0.8621	*
	Rhsim10G0185800(Butyrate--CoA ligase AAE11)	0.8274	*
	Rhsim12G0144700(LAR)	-0.8153	*
	Rhsim01G0008100(Flavonoid 3-O-glucosyltransferase)	-0.7756	*
Cyanidin 3-O-[b-D-Xylopyranosyl-(1->2)-[4-hydroxycinnamoyl-(->6)-b-D-glucopyranosyl-(1->6)]-b-D-galactopyranoside]	Rhsim07G0096600(ANS)	0.9421	**
	Rhsim11G0169400(Gibberellin 20 oxidase 2)	0.9446	**
	Rhsim13G0208100(F3’5’H)	0.8765	*
	Rhsim13G0208200(F3’5’H)	0.8581	*
	RhsimUnG0123300(Viodelphin-GT)	0.9089	*
	Rhsim10G0199000(Probable acyl-activating enzyme 1)	0.8522	*
	Rhsim10G0199800(Probable acyl-activating enzyme 2)	0.855	*
	RhsimUnG0135900(CHS)	0.8926	*
	Rhsim08G0119200(DFRA)	0.8788	*
	Rhsim10G0185800(Butyrate--CoA ligase AAE11)	0.8323	*
	Rhsim01G0008100(Flavonoid 3-O-glucosyltransferase)	-0.8236	*
	Rhsim04G0062600(anthocyanin 3-O-glucoside-6''-O-malonyltransferase)	-0.9214	**
Kaempferol 3-rhamnosyl-(1->3)(4'''-p-coumarylrhamnosyl)(1->6)-glucoside	RhsimUnG0123300(Viodelphin-GT)	0.9486	**
	RhsimUnG0135900(CHS)	0.9516	**
	Rhsim10G0199800(Probable acyl-activating enzyme 2)	0.9272	**
	Rhsim11G0169400(Gibberellin 20 oxidase 2)	0.9886	**
	Rhsim11G0169500	0.9494	**
	Rhsim06G0059900(Cytochrome b5)	0.9545	**
	Rhsim13G0208100(F3’5’H)	0.8422	*
	Rhsim13G0208200(F3’5’H)	0.8316	*
	Rhsim13G0208000(F3’5’H)	0.8598	*
	Rhsim08G0119200(DFRA)	0.8939	*
	Rhsim07G0096600(ANS)	0.9031	*
	Rhsim01G0008100(Flavonoid 3-O-glucosyltransferase)	-0.8261	*
	Rhsim04G0062600(anthocyanin 3-O-glucoside-6''-O-malonyltransferase)	-0.8903	*
Luteolin 7-(2''-p-coumaroylglucoside)	Rhsim13G0208100(F3’5’H)	0.8695	*
	Rhsim13G0208200(F3’5’H)	0.8848	*
	Rhsim10G0185800(Butyrate--CoA ligase AAE11)	0.8479	*
	Rhsim03G0216000	-0.8142	*
	Rhsim04G0062600(anthocyanin 3-O-glucoside-6''-O-malonyltransferase)	-0.8452	*
	Rhsim01G0008100(Flavonoid 3-O-glucosyltransferase)	-0.8263	*
	Rhsim12G0144700(LAR)	-0.8829	*
Cyanidin 3-O-(2''-O-galloyl-6''-O-alpha-rhamnopyranosyl-beta-galactopyranoside	Rhsim03G0216000	0.9455	**
	Rhsim01G0008100(Flavonoid 3-O-glucosyltransferase)	0.9552	**
	Rhsim12G0144700(LAR)	0.9575	**
	Rhsim04G0062600(anthocyanin 3-O-glucoside-6''-O-malonyltransferase)	0.9069	*
	Rhsim10G0200300(Probable acyl-activating enzyme 2)	0.8749	*
	Rhsim08G0143600(Cytochrome P450 78A6)	0.8434	*
	Rhsim13G0208100(F3’5’H)	-0.9732	**
	Rhsim13G0208200(F3’5’H)	-0.9732	**
	Rhsim10G0185800(Butyrate--CoA ligase AAE11)	-0.9638	**
	Rhsim07G0096600(ANS)	-0.9208	**
	Rhsim08G0119200(DFRA)	-0.9009	*
Note: BMJ, cultivar ‘Baihe’; FMJ, cultivar ‘Fenhe’; ZMJ, cultivar ‘Zihe’.
